# Supplementary material for: BIN overlap confirms transcontinental distribution of pest aphids (Hemiptera: Aphididae)
Source: PLoS One. 2019 Dec 10;14(12):e0220426. doi: 10.1371/journal.pone.0220426 (PMC6903727; doi:10.1371/journal.pone.0220426)
Supplement: S1 Table — (XLSX) [file pone.0220426.s001.xlsx]

## Sheet: Sheet1
S1 Table: Plant-host family range for aphid species/BINs collected in Pakistan.
Species|BIN	Common name	Amaranthaceae	Amaryllidaceae	Apiaceae	Apocynaceae	Araceae	Asteraceae	Brassicaceae	Chenopodiaceae	Cucurbitaceae	Euphorbiaceae	Fabaceae	Fabaceae	Juglandaceae	Lamiaceae	Liliaceae	Lythraceae	Malvaceae	Moraceae	Musaceae	Myrsinaceae	Myrtaceae	Nitrariaceae	Oleaceae	Papaveraceae	Poaceae	Polygonaceae	Rosaceae	Rutaceae	Salvadoraceae	Solanaceae	Verbenaceae	Zygophyllaceae	Unknowns
Acyrthosiphon gossypii|ACS1400	Melon aphid											●																						●
Acyrthosiphon malvae|ACS1445	Geranium aphid						●	●				●									●										●		●
Acyrthosiphon pisum|AAB1787	Pea aphid											●																						●
Acyrthosiphon|ACS1208				●								●
Aphidinae|ACS2175																																		●
Aphidinae|ACT3010																																		●
Aphis affinis|AAA3070	Mint aphid														●			●						●										●
Aphis astragalina|N/A	N/A																																	●
Aphis craccivora|AAB7937	Groundnut aphid	●					●	●	●			●	●						●	●			●			●		●	●		●			●
Aphis fabae|AAA5565	Black bean aphid	●																									●				●			●
Aphis gossypii|AAA3070	Cotton aphid			●	●		●	●	●	●		●			●			●			●	●					●	●	●	●	●	●		●
Aphis nasturtii|AAC1374	Buckthorn aphid																																	●
Aphis nerii|AAC1372	Oleander aphid				●	●																						●			●
Aphis spiraecola|AAA4183	Spirea aphid				●		●	●				●			●												●	●						●
Aphis|AAI4332																																		●
Aphis|ABY0239																																		●
Aphis|ACV6041																															●
Aulacorthum solani|AAB2572	Foxglove aphid						●																											●
Baizongia pistaciae|AAI7650	Gall-inducing aphid																																	●
Brachycaudus cardui|AAC1165	Thistle aphid						●																											●
Brachycaudus helichrysi|AAB9726	Leafcurl plum aphid						●																					●						●
Brachyunguis harmalae|AAN4898	None																						●						●		●
Brevicoryne brassicae|AAD0145	Cabbage aphid	●						●
Capitophorus|ACI9922																																		●
Chromaphis juglandicola|AAG6658	Walnut aphid													●
Cinara tujafilina|AAO7083	Cypress pine aphid																																	●
Forda|ACP3887																																		●
Hyadaphis coriandri|AAK5331	Coriander aphid																		●															●
Hyalopterus pruni|ACD8115	Mealy plum aphid																																	●
Hyalopterus|ACO5373																																		●
Hyperomyzus lactucae|AAB8566	Sow thistle aphid																																	●
Hysteroneura setariae|AAE2497	Rusty plum aphid		●					●				●								●						●								●
Lipaphis pseudobrassicae|AAD9153	Turnip aphid						●	●				●													●	●								●
Macrosiphoniella sanborni|AAN2425	Chrysanthemum Aphid						●
Macrosiphoniella|AAM0964																																		●
Macrosiphum euphorbiae|AAA6213	Potato aphid									●																					●			●
Macrosiphum rosae|AAB4239	Rose aphid																											●
Melanaphis donacis|AAY6004	Reed aphid																									●
Melanaphis sacchari|AAK7235	Sugarcane aphid																									●					●
Myzus persicae|AAA7683	Green peach aphid	●		●			●	●	●	●	●	●				●	●		●		●		●		●	●	●	●	●		●	●	●	●
Nearctaphis bakeri|AAD0902	Clover aphid																																	●
Periphyllus lyropictus|AAH2863	Norway maple aphid																																	●
Rhodobium porosum|AAB6874	Yellow rose aphid																																	●
Rhopalosiphum maidis|AAD4538	Corn aphid							●														●			●	●	●				●
Rhopalosiphum padi|AAA9899	Birdcherry-oat aphid			●				●										●								●					●		●	●
Rhopalosiphum padi|ACF2924	Birdcherry-oat aphid							●											●		●			●		●			●					●
Rhopalosiphum rufiabdominale|AAI0406	Rice root aphid							●											●							●					●			●
Sarucallis kahawaluokalani|AAX9332	Crapemyrtle aphid																																	●
Schizaphis rotundiventris|ACO4203	Oil palm aphid											●																●
Schizaphis|AAP9276				●																					●	●	●
Sitobion avenae|AAB4894	Grain aphid							●		●											●					●	●	●			●			●
Tetraneura nigriabdominalis|AAG3896	N/A							●																										●
Therioaphis trifolii|AAA3759	Spotted alfalfa aphid											●																						●
Uroleucon sonchi|ACV1458	Sowthistle aphid																																	●
