# Supplementary material for: BIN overlap confirms transcontinental distribution of pest aphids (Hemiptera: Aphididae)
Source: PLoS One. 2019 Dec 10;14(12):e0220426. doi: 10.1371/journal.pone.0220426 (PMC6903727; doi:10.1371/journal.pone.0220426)
Supplement: S2 Table — (XLSX) [file pone.0220426.s002.xlsx]

## Sheet: Sheet1
Table S2: Identification and BIN assignment of 809 specimens of Aphididae collected from
123 plant hosts in Pakistan
Sample ID	BIN	Subfamily	Genus	Species
NIBGE APH-00248	ACS1400	Aphidinae	Acyrthosiphon	Acyrthosiphon gossypii
NIBGE APH-00508	ACS1400	Aphidinae	Acyrthosiphon	Acyrthosiphon gossypii
NIBGE APH-00421	ACS1400	Aphidinae	Acyrthosiphon	Acyrthosiphon gossypii
NIBGE APH-00474	ACS1445	Aphidinae	Acyrthosiphon	Acyrthosiphon malvae
NIBGE APH-00483	ACS1445	Aphidinae	Acyrthosiphon	Acyrthosiphon malvae
NIBGE APH-00279	ACS1445	Aphidinae	Acyrthosiphon	Acyrthosiphon malvae
NIBGE APH-00479	ACS1445	Aphidinae	Acyrthosiphon	Acyrthosiphon malvae
NIBGE APH-00210	ACS1445	Aphidinae	Acyrthosiphon	Acyrthosiphon malvae
NIBGE APH-00314	ACS1445	Aphidinae	Acyrthosiphon	Acyrthosiphon malvae
NIBGE APH-00448	ACS1445	Aphidinae	Acyrthosiphon	Acyrthosiphon malvae
NIBGE APH-00610	AAB1787	Aphidinae	Acyrthosiphon	Acyrthosiphon pisum
NIBGE APH-00737	AAB1787	Aphidinae	Acyrthosiphon	Acyrthosiphon pisum
NIBGE APH-00359	AAB1787	Aphidinae	Acyrthosiphon	Acyrthosiphon pisum
NIBGE APH-00707	AAB1787	Aphidinae	Acyrthosiphon	Acyrthosiphon pisum
NIBGE APH-00710	AAB1787	Aphidinae	Acyrthosiphon	Acyrthosiphon pisum
BIOUG02533-B06	AAB1787	Aphidinae	Acyrthosiphon	Acyrthosiphon pisum
BIOUG02527-C04	AAB1787	Aphidinae	Acyrthosiphon	Acyrthosiphon pisum
BIOUG02533-B07	AAB1787	Aphidinae	Acyrthosiphon	Acyrthosiphon pisum
BIOUG02533-B05	AAB1787	Aphidinae	Acyrthosiphon	Acyrthosiphon pisum
BIOUG02439-F03	AAB1787	Aphidinae	Acyrthosiphon	Acyrthosiphon pisum
BIOUG02579-B05	AAB1787	Aphidinae	Acyrthosiphon	Acyrthosiphon pisum
BIOUG02527-B10	AAB1787	Aphidinae	Acyrthosiphon	Acyrthosiphon pisum
BIOUG02527-B11	AAB1787	Aphidinae	Acyrthosiphon	Acyrthosiphon pisum
BIOUG02579-B02	AAB1787	Aphidinae	Acyrthosiphon	Acyrthosiphon pisum
BIOUG02533-A12	AAB1787	Aphidinae	Acyrthosiphon	Acyrthosiphon pisum
BIOUG02439-G06	AAB1787	Aphidinae	Acyrthosiphon	Acyrthosiphon pisum
BIOUG02439-H09	AAB1787	Aphidinae	Acyrthosiphon	Acyrthosiphon pisum
BIOUG02533-A02	AAB1787	Aphidinae	Acyrthosiphon	Acyrthosiphon pisum
CCDB-23161-H07	AAB1787	Aphidinae	Acyrthosiphon	Acyrthosiphon pisum
BIOUG02533-C02	AAB1787	Aphidinae	Acyrthosiphon	Acyrthosiphon pisum
BIOUG02439-F02	AAB1787	Aphidinae	Acyrthosiphon	Acyrthosiphon pisum
BIOUG02579-C03	AAB1787	Aphidinae	Acyrthosiphon	Acyrthosiphon pisum
BIOUG02527-D11	AAB1787	Aphidinae	Acyrthosiphon	Acyrthosiphon pisum
BIOUG02579-B07	AAB1787	Aphidinae	Acyrthosiphon	Acyrthosiphon pisum
BIOUG02533-B04	AAB1787	Aphidinae	Acyrthosiphon	Acyrthosiphon pisum
BIOUG02579-B08	AAB1787	Aphidinae	Acyrthosiphon	Acyrthosiphon pisum
BIOUG02579-A07	AAB1787	Aphidinae	Acyrthosiphon	Acyrthosiphon pisum
NIBGE APH-00604	AAA3070	Aphidinae	Aphis	Aphis affinis
NIBGE APH-00601	AAA3070	Aphidinae	Aphis	Aphis affinis
NIBGE APH-00731	AAA3070	Aphidinae	Aphis	Aphis affinis
NIBGE APH-00322	AAA3070	Aphidinae	Aphis	Aphis affinis
NIBGE APH-00602	AAA3070	Aphidinae	Aphis	Aphis affinis
NIBGE APH-00650	AAA3070	Aphidinae	Aphis	Aphis affinis
NIBGE APH-00600	AAA3070	Aphidinae	Aphis	Aphis affinis
NIBGE APH-00603	AAA3070	Aphidinae	Aphis	Aphis affinis
BIOUG02527-A08		Aphidinae	Aphis	Aphis astragalina
NIBGE APH-00310	AAB7937	Aphidinae	Aphis	Aphis craccivora
NIBGE APH-00319	AAB7937	Aphidinae	Aphis	Aphis craccivora
NIBGE APH-00133	AAB7937	Aphidinae	Aphis	Aphis craccivora
NIBGE APH-00249	AAB7937	Aphidinae	Aphis	Aphis craccivora
NIBGE APH-00440	AAB7937	Aphidinae	Aphis	Aphis craccivora
NIBGE APH-00246	AAB7937	Aphidinae	Aphis	Aphis craccivora
NIBGE APH-00423	AAB7937	Aphidinae	Aphis	Aphis craccivora
NIBGE APH-00262	AAB7937	Aphidinae	Aphis	Aphis craccivora
NIBGE APH-00035	AAB7937	Aphidinae	Aphis	Aphis craccivora
NIBGE APH-00441	AAB7937	Aphidinae	Aphis	Aphis craccivora
NIBGE APH-00131	AAB7937	Aphidinae	Aphis	Aphis craccivora
NIBGE APH-00293	AAB7937	Aphidinae	Aphis	Aphis craccivora
NIBGE APH-00206	AAB7937	Aphidinae	Aphis	Aphis craccivora
NIBGE APH-00298	AAB7937	Aphidinae	Aphis	Aphis craccivora
NIBGE APH-00372	AAB7937	Aphidinae	Aphis	Aphis craccivora
NIBGE APH-00048	AAB7937	Aphidinae	Aphis	Aphis craccivora
NIBGE APH-00308	AAB7937	Aphidinae	Aphis	Aphis craccivora
NIBGE APH-00419	AAB7937	Aphidinae	Aphis	Aphis craccivora
NIBGE APH-00102	AAB7937	Aphidinae	Aphis	Aphis craccivora
NIBGE APH-00424	AAB7937	Aphidinae	Aphis	Aphis craccivora
NIBGE APH-00573	AAB7937	Aphidinae	Aphis	Aphis craccivora
NIBGE APH-00101	AAB7937	Aphidinae	Aphis	Aphis craccivora
NIBGE APH-00343	AAB7937	Aphidinae	Aphis	Aphis craccivora
NIBGE APH-00250	AAB7937	Aphidinae	Aphis	Aphis craccivora
NIBGE APH-00517	AAB7937	Aphidinae	Aphis	Aphis craccivora
NIBGE APH-00446	AAB7937	Aphidinae	Aphis	Aphis craccivora
NIBGE APH-00205	AAB7937	Aphidinae	Aphis	Aphis craccivora
NIBGE APH-00034	AAB7937	Aphidinae	Aphis	Aphis craccivora
NIBGE APH-00245	AAB7937	Aphidinae	Aphis	Aphis craccivora
NIBGE APH-00320	AAB7937	Aphidinae	Aphis	Aphis craccivora
NIBGE APH-00065	AAB7937	Aphidinae	Aphis	Aphis craccivora
NIBGE APH-00252	AAB7937	Aphidinae	Aphis	Aphis craccivora
NIBGE APH-00412	AAB7937	Aphidinae	Aphis	Aphis craccivora
NIBGE APH-00518	AAB7937	Aphidinae	Aphis	Aphis craccivora
NIBGE APH-00150	AAB7937	Aphidinae	Aphis	Aphis craccivora
NIBGE APH-00103	AAB7937	Aphidinae	Aphis	Aphis craccivora
NIBGE APH-00280	AAB7937	Aphidinae	Aphis	Aphis craccivora
NIBGE APH-00296	AAB7937	Aphidinae	Aphis	Aphis craccivora
NIBGE APH-00146	AAB7937	Aphidinae	Aphis	Aphis craccivora
NIBGE APH-00352	AAB7937	Aphidinae	Aphis	Aphis craccivora
NIBGE APH-00550	AAB7937	Aphidinae	Aphis	Aphis craccivora
NIBGE APH-00330	AAB7937	Aphidinae	Aphis	Aphis craccivora
NIBGE APH-00584	AAB7937	Aphidinae	Aphis	Aphis craccivora
NIBGE APH-00318	AAB7937	Aphidinae	Aphis	Aphis craccivora
NIBGE APH-00145	AAB7937	Aphidinae	Aphis	Aphis craccivora
NIBGE APH-00345	AAB7937	Aphidinae	Aphis	Aphis craccivora
NIBGE APH-00750	AAB7937	Aphidinae	Aphis	Aphis craccivora
NIBGE APH-00551	AAB7937	Aphidinae	Aphis	Aphis craccivora
NIBGE APH-00380	AAB7937	Aphidinae	Aphis	Aphis craccivora
NIBGE APH-00132	AAB7937	Aphidinae	Aphis	Aphis craccivora
NIBGE APH-00066	AAB7937	Aphidinae	Aphis	Aphis craccivora
NIBGE APH-00244	AAB7937	Aphidinae	Aphis	Aphis craccivora
BIOUG02579-A08	AAB7937	Aphidinae	Aphis	Aphis craccivora
BIOUG02134-F03	AAB7937	Aphidinae	Aphis	Aphis craccivora
BIOUG02439-F04	AAB7937	Aphidinae	Aphis	Aphis craccivora
BIOUG02439-H04	AAB7937	Aphidinae	Aphis	Aphis craccivora
CCDB-23161-H04	AAB7937	Aphidinae	Aphis	Aphis craccivora
BIOUG02533-H05	AAB7937	Aphidinae	Aphis	Aphis craccivora
CCDB-23161-H08	AAB7937	Aphidinae	Aphis	Aphis craccivora
BIOUG02579-A05	AAB7937	Aphidinae	Aphis	Aphis craccivora
BIOUG02527-A07	AAB7937	Aphidinae	Aphis	Aphis craccivora
BIOUG02439-G11	AAB7937	Aphidinae	Aphis	Aphis craccivora
BIOUG02439-G04	AAB7937	Aphidinae	Aphis	Aphis craccivora
BIOUG02439-H10	AAB7937	Aphidinae	Aphis	Aphis craccivora
BIOUG02533-B12	AAB7937	Aphidinae	Aphis	Aphis craccivora
BIOUG02533-A09	AAB7937	Aphidinae	Aphis	Aphis craccivora
CCDB-23161-H05	AAB7937	Aphidinae	Aphis	Aphis craccivora
BIOUG02527-B03	AAB7937	Aphidinae	Aphis	Aphis craccivora
BIOUG02439-E02	AAB7937	Aphidinae	Aphis	Aphis craccivora
BIOUG02579-A11	AAB7937	Aphidinae	Aphis	Aphis craccivora
BIOUG02439-E01	AAB7937	Aphidinae	Aphis	Aphis craccivora
BIOUG02439-B12	AAB7937	Aphidinae	Aphis	Aphis craccivora
BIOUG02439-D02	AAB7937	Aphidinae	Aphis	Aphis craccivora
BIOUG02439-C05	AAB7937	Aphidinae	Aphis	Aphis craccivora
BIOUG02439-H08	AAB7937	Aphidinae	Aphis	Aphis craccivora
BIOUG02439-H06	AAB7937	Aphidinae	Aphis	Aphis craccivora
BIOUG02533-B09	AAB7937	Aphidinae	Aphis	Aphis craccivora
BIOUG02527-A12	AAB7937	Aphidinae	Aphis	Aphis craccivora
CCDB-23161-H09	AAB7937	Aphidinae	Aphis	Aphis craccivora
BIOUG02527-A10	AAB7937	Aphidinae	Aphis	Aphis craccivora
NIBGE APH-00251	AAB7937	Aphidinae	Aphis	Aphis craccivora
BIOUG15397-D02	AAB7937	Aphidinae	Aphis	Aphis craccivora
BIOUG04903-C12	AAB7937	Aphidinae	Aphis	Aphis craccivora
BIOUG02527-D02	AAB7937	Aphidinae	Aphis	Aphis craccivora
CCDB-23161-H06	AAB7937	Aphidinae	Aphis	Aphis craccivora
BIOUG02527-F02	AAB7937	Aphidinae	Aphis	Aphis craccivora
BIOUG02579-B11	AAB7937	Aphidinae	Aphis	Aphis craccivora
BIOUG02533-B08	AAB7937	Aphidinae	Aphis	Aphis craccivora
BIOUG02527-A09	AAB7937	Aphidinae	Aphis	Aphis craccivora
NIBGE APH-00355	AAA5565	Aphidinae	Aphis	Aphis fabae
NIBGE APH-00564	AAA5565	Aphidinae	Aphis	Aphis fabae
NIBGE APH-00698	AAA5565	Aphidinae	Aphis	Aphis fabae
NIBGE APH-00697	AAA5565	Aphidinae	Aphis	Aphis fabae
NIBGE APH-00353	AAA5565	Aphidinae	Aphis	Aphis fabae
BIOUG02579-B03	AAA5565	Aphidinae	Aphis	Aphis fabae
NIBGE APH-00725	AAA5565	Aphidinae	Aphis	Aphis fabae
BIOUG02527-D04	AAA5565	Aphidinae	Aphis	Aphis fabae
NIBGE APH-00358	AAA3070	Aphidinae	Aphis	Aphis gossypii
NIBGE APH-00434	AAA3070	Aphidinae	Aphis	Aphis gossypii
NIBGE APH-00313	AAA3070	Aphidinae	Aphis	Aphis gossypii
NIBGE APH-00181	AAA3070	Aphidinae	Aphis	Aphis gossypii
NIBGE APH-00579	AAA3070	Aphidinae	Aphis	Aphis gossypii
NIBGE APH-00617	AAA3070	Aphidinae	Aphis	Aphis gossypii
NIBGE APH-00435	AAA3070	Aphidinae	Aphis	Aphis gossypii
NIBGE APH-00388	AAA3070	Aphidinae	Aphis	Aphis gossypii
NIBGE APH-00061	AAA3070	Aphidinae	Aphis	Aphis gossypii
NIBGE APH-00680	AAA3070	Aphidinae	Aphis	Aphis gossypii
NIBGE APH-00137	AAA3070	Aphidinae	Aphis	Aphis gossypii
NIBGE APH-00704	AAA3070	Aphidinae	Aphis	Aphis gossypii
NIBGE APH-00620	AAA3070	Aphidinae	Aphis	Aphis gossypii
NIBGE APH-00734	AAA3070	Aphidinae	Aphis	Aphis gossypii
NIBGE APH-00657	AAA3070	Aphidinae	Aphis	Aphis gossypii
NIBGE APH-00652	AAA3070	Aphidinae	Aphis	Aphis gossypii
NIBGE APH-00594	AAA3070	Aphidinae	Aphis	Aphis gossypii
NIBGE APH-00368	AAA3070	Aphidinae	Aphis	Aphis gossypii
NIBGE APH-00149	AAA3070	Aphidinae	Aphis	Aphis gossypii
NIBGE APH-00018	AAA3070	Aphidinae	Aphis	Aphis gossypii
NIBGE APH-00188	AAA3070	Aphidinae	Aphis	Aphis gossypii
NIBGE APH-00043	AAA3070	Aphidinae	Aphis	Aphis gossypii
NIBGE APH-00160	AAA3070	Aphidinae	Aphis	Aphis gossypii
NIBGE APH-00190	AAA3070	Aphidinae	Aphis	Aphis gossypii
NIBGE APH-00156	AAA3070	Aphidinae	Aphis	Aphis gossypii
NIBGE APH-00568	AAA3070	Aphidinae	Aphis	Aphis gossypii
NIBGE APH-00158	AAA3070	Aphidinae	Aphis	Aphis gossypii
NIBGE APH-00567	AAA3070	Aphidinae	Aphis	Aphis gossypii
NIBGE APH-00062	AAA3070	Aphidinae	Aphis	Aphis gossypii
NIBGE APH-00701	AAA3070	Aphidinae	Aphis	Aphis gossypii
NIBGE APH-00545	AAA3070	Aphidinae	Aphis	Aphis gossypii
NIBGE APH-00546	AAA3070	Aphidinae	Aphis	Aphis gossypii
NIBGE APH-00060	AAA3070	Aphidinae	Aphis	Aphis gossypii
NIBGE APH-00612	AAA3070	Aphidinae	Aphis	Aphis gossypii
NIBGE APH-00714	AAA3070	Aphidinae	Aphis	Aphis gossypii
NIBGE APH-00139	AAA3070	Aphidinae	Aphis	Aphis gossypii
NIBGE APH-00706	AAA3070	Aphidinae	Aphis	Aphis gossypii
NIBGE APH-00621	AAA3070	Aphidinae	Aphis	Aphis gossypii
NIBGE APH-00679	AAA3070	Aphidinae	Aphis	Aphis gossypii
NIBGE APH-00414	AAA3070	Aphidinae	Aphis	Aphis gossypii
NIBGE APH-00590	AAA3070	Aphidinae	Aphis	Aphis gossypii
NIBGE APH-00715	AAA3070	Aphidinae	Aphis	Aphis gossypii
NIBGE APH-00447	AAA3070	Aphidinae	Aphis	Aphis gossypii
NIBGE APH-00624	AAA3070	Aphidinae	Aphis	Aphis gossypii
NIBGE APH-00592	AAA3070	Aphidinae	Aphis	Aphis gossypii
NIBGE APH-00576	AAA3070	Aphidinae	Aphis	Aphis gossypii
NIBGE APH-00155	AAA3070	Aphidinae	Aphis	Aphis gossypii
NIBGE APH-00386	AAA3070	Aphidinae	Aphis	Aphis gossypii
NIBGE APH-00580	AAA3070	Aphidinae	Aphis	Aphis gossypii
NIBGE APH-00623	AAA3070	Aphidinae	Aphis	Aphis gossypii
NIBGE APH-00387	AAA3070	Aphidinae	Aphis	Aphis gossypii
NIBGE APH-00655	AAA3070	Aphidinae	Aphis	Aphis gossypii
NIBGE APH-00544	AAA3070	Aphidinae	Aphis	Aphis gossypii
NIBGE APH-00057	AAA3070	Aphidinae	Aphis	Aphis gossypii
NIBGE APH-00619	AAA3070	Aphidinae	Aphis	Aphis gossypii
NIBGE APH-00195	AAA3070	Aphidinae	Aphis	Aphis gossypii
NIBGE APH-00197	AAA3070	Aphidinae	Aphis	Aphis gossypii
NIBGE APH-00713	AAA3070	Aphidinae	Aphis	Aphis gossypii
NIBGE APH-00370	AAA3070	Aphidinae	Aphis	Aphis gossypii
NIBGE APH-00166	AAA3070	Aphidinae	Aphis	Aphis gossypii
NIBGE APH-00055	AAA3070	Aphidinae	Aphis	Aphis gossypii
NIBGE APH-00611	AAA3070	Aphidinae	Aphis	Aphis gossypii
NIBGE APH-00703	AAA3070	Aphidinae	Aphis	Aphis gossypii
NIBGE APH-00341	AAA3070	Aphidinae	Aphis	Aphis gossypii
NIBGE APH-00307	AAA3070	Aphidinae	Aphis	Aphis gossypii
NIBGE APH-00154	AAA3070	Aphidinae	Aphis	Aphis gossypii
NIBGE APH-00596	AAA3070	Aphidinae	Aphis	Aphis gossypii
NIBGE APH-00712	AAA3070	Aphidinae	Aphis	Aphis gossypii
NIBGE APH-00094	AAA3070	Aphidinae	Aphis	Aphis gossypii
NIBGE APH-00267	AAA3070	Aphidinae	Aphis	Aphis gossypii
NIBGE APH-00572	AAA3070	Aphidinae	Aphis	Aphis gossypii
NIBGE APH-00658	AAA3070	Aphidinae	Aphis	Aphis gossypii
NIBGE APH-00616	AAA3070	Aphidinae	Aphis	Aphis gossypii
NIBGE APH-00196	AAA3070	Aphidinae	Aphis	Aphis gossypii
NIBGE APH-00122	AAA3070	Aphidinae	Aphis	Aphis gossypii
NIBGE APH-00723	AAA3070	Aphidinae	Aphis	Aphis gossypii
NIBGE APH-00258	AAA3070	Aphidinae	Aphis	Aphis gossypii
NIBGE APH-00464	AAA3070	Aphidinae	Aphis	Aphis gossypii
NIBGE APH-00148	AAA3070	Aphidinae	Aphis	Aphis gossypii
NIBGE APH-00746	AAA3070	Aphidinae	Aphis	Aphis gossypii
NIBGE APH-00589	AAA3070	Aphidinae	Aphis	Aphis gossypii
NIBGE APH-00050	AAA3070	Aphidinae	Aphis	Aphis gossypii
NIBGE APH-00700	AAA3070	Aphidinae	Aphis	Aphis gossypii
NIBGE APH-00581	AAA3070	Aphidinae	Aphis	Aphis gossypii
NIBGE APH-00051	AAA3070	Aphidinae	Aphis	Aphis gossypii
NIBGE APH-00547	AAA3070	Aphidinae	Aphis	Aphis gossypii
NIBGE APH-00373	AAA3070	Aphidinae	Aphis	Aphis gossypii
NIBGE APH-00212	AAA3070	Aphidinae	Aphis	Aphis gossypii
NIBGE APH-00350	AAA3070	Aphidinae	Aphis	Aphis gossypii
NIBGE APH-00724	AAA3070	Aphidinae	Aphis	Aphis gossypii
NIBGE APH-00059	AAA3070	Aphidinae	Aphis	Aphis gossypii
NIBGE APH-00626	AAA3070	Aphidinae	Aphis	Aphis gossypii
NIBGE APH-00705	AAA3070	Aphidinae	Aphis	Aphis gossypii
NIBGE APH-00179	AAA3070	Aphidinae	Aphis	Aphis gossypii
NIBGE APH-00597	AAA3070	Aphidinae	Aphis	Aphis gossypii
NIBGE APH-00189	AAA3070	Aphidinae	Aphis	Aphis gossypii
NIBGE APH-00644	AAA3070	Aphidinae	Aphis	Aphis gossypii
NIBGE APH-00622	AAA3070	Aphidinae	Aphis	Aphis gossypii
NIBGE APH-00618	AAA3070	Aphidinae	Aphis	Aphis gossypii
NIBGE APH-00656	AAA3070	Aphidinae	Aphis	Aphis gossypii
NIBGE APH-00585	AAA3070	Aphidinae	Aphis	Aphis gossypii
NIBGE APH-00709	AAA3070	Aphidinae	Aphis	Aphis gossypii
NIBGE APH-00042	AAA3070	Aphidinae	Aphis	Aphis gossypii
NIBGE APH-00711	AAA3070	Aphidinae	Aphis	Aphis gossypii
NIBGE APH-00662	AAA3070	Aphidinae	Aphis	Aphis gossypii
NIBGE APH-00591	AAA3070	Aphidinae	Aphis	Aphis gossypii
NIBGE APH-00056	AAA3070	Aphidinae	Aphis	Aphis gossypii
BIOUG02532-B03	AAA3070	Aphidinae	Aphis	Aphis gossypii
BIOUG15390-F02	AAA3070	Aphidinae	Aphis	Aphis gossypii
BIOUG15298-C06	AAA3070	Aphidinae	Aphis	Aphis gossypii
BIOUG15298-C09	AAA3070	Aphidinae	Aphis	Aphis gossypii
BIOUG02439-H11	AAA3070	Aphidinae	Aphis	Aphis gossypii
BIOUG15397-D08	AAA3070	Aphidinae	Aphis	Aphis gossypii
NIBGE APH-00588	AAA3070	Aphidinae	Aphis	Aphis gossypii
NIBGE APH-00595	AAA3070	Aphidinae	Aphis	Aphis gossypii
NIBGE APH-00058	AAA3070	Aphidinae	Aphis	Aphis gossypii
BIOUG02439-C03	AAA3070	Aphidinae	Aphis	Aphis gossypii
NIBGE APH-00052		Aphidinae	Aphis	Aphis gossypii
BIOUG02439-D04	AAC1374	Aphidinae	Aphis	Aphis nasturtii
NIBGE APH-00012	AAC1372	Aphidinae	Aphis	Aphis nerii
NIBGE APH-00001	AAC1372	Aphidinae	Aphis	Aphis nerii
NIBGE APH-00228	AAC1372	Aphidinae	Aphis	Aphis nerii
NIBGE APH-00011	AAC1372	Aphidinae	Aphis	Aphis nerii
NIBGE APH-00327	AAC1372	Aphidinae	Aphis	Aphis nerii
NIBGE APH-00020	AAC1372	Aphidinae	Aphis	Aphis nerii
NIBGE APH-00016	AAC1372	Aphidinae	Aphis	Aphis nerii
NIBGE APH-00015	AAC1372	Aphidinae	Aphis	Aphis nerii
NIBGE APH-00009	AAC1372	Aphidinae	Aphis	Aphis nerii
NIBGE APH-00010	AAC1372	Aphidinae	Aphis	Aphis nerii
NIBGE APH-00019	AAC1372	Aphidinae	Aphis	Aphis nerii
NIBGE APH-00008	AAC1372	Aphidinae	Aphis	Aphis nerii
NIBGE APH-00006	AAC1372	Aphidinae	Aphis	Aphis nerii
NIBGE APH-00003	AAC1372	Aphidinae	Aphis	Aphis nerii
NIBGE APH-00007	AAC1372	Aphidinae	Aphis	Aphis nerii
NIBGE APH-00186	AAC1372	Aphidinae	Aphis	Aphis nerii
NIBGE APH-00002	AAC1372	Aphidinae	Aphis	Aphis nerii
NIBGE APH-00014	AAC1372	Aphidinae	Aphis	Aphis nerii
NIBGE APH-00017	AAC1372	Aphidinae	Aphis	Aphis nerii
NIBGE APH-00004	AAC1372	Aphidinae	Aphis	Aphis nerii
NIBGE APH-00013	AAC1372	Aphidinae	Aphis	Aphis nerii
NIBGE APH-00005	AAC1372	Aphidinae	Aphis	Aphis nerii
NIBGE APH-00586	AAA4183	Aphidinae	Aphis	Aphis spiraecola
NIBGE APH-00643	AAA4183	Aphidinae	Aphis	Aphis spiraecola
NIBGE APH-00321	AAA4183	Aphidinae	Aphis	Aphis spiraecola
NIBGE APH-00649	AAA4183	Aphidinae	Aphis	Aphis spiraecola
NIBGE APH-00664	AAA4183	Aphidinae	Aphis	Aphis spiraecola
NIBGE APH-00347	AAA4183	Aphidinae	Aphis	Aphis spiraecola
NIBGE APH-00201	AAA4183	Aphidinae	Aphis	Aphis spiraecola
NIBGE APH-00695	AAA4183	Aphidinae	Aphis	Aphis spiraecola
NIBGE APH-00265	AAA4183	Aphidinae	Aphis	Aphis spiraecola
NIBGE APH-00200	AAA4183	Aphidinae	Aphis	Aphis spiraecola
NIBGE APH-00439	AAA4183	Aphidinae	Aphis	Aphis spiraecola
NIBGE APH-00202	AAA4183	Aphidinae	Aphis	Aphis spiraecola
NIBGE APH-00587	AAA4183	Aphidinae	Aphis	Aphis spiraecola
NIBGE APH-00557	AAA4183	Aphidinae	Aphis	Aphis spiraecola
NIBGE APH-00453	AAA4183	Aphidinae	Aphis	Aphis spiraecola
NIBGE APH-00631	AAA4183	Aphidinae	Aphis	Aphis spiraecola
NIBGE APH-00665	AAA4183	Aphidinae	Aphis	Aphis spiraecola
NIBGE APH-00198	AAA4183	Aphidinae	Aphis	Aphis spiraecola
NIBGE APH-00633	AAA4183	Aphidinae	Aphis	Aphis spiraecola
NIBGE APH-00199	AAA4183	Aphidinae	Aphis	Aphis spiraecola
NIBGE APH-00216	AAA4183	Aphidinae	Aphis	Aphis spiraecola
NIBGE APH-00696	AAA4183	Aphidinae	Aphis	Aphis spiraecola
NIBGE APH-00217	AAA4183	Aphidinae	Aphis	Aphis spiraecola
BIOUG02527-C02	AAA4183	Aphidinae	Aphis	Aphis spiraecola
BIOUG02527-B07	AAA4183	Aphidinae	Aphis	Aphis spiraecola
BIOUG02439-C07	AAA4183	Aphidinae	Aphis	Aphis spiraecola
BIOUG02439-B04	AAA4183	Aphidinae	Aphis	Aphis spiraecola
BIOUG02527-A05	AAA4183	Aphidinae	Aphis	Aphis spiraecola
BIOUG02439-F07	AAA4183	Aphidinae	Aphis	Aphis spiraecola
BIOUG15390-B09	AAA4183	Aphidinae	Aphis	Aphis spiraecola
BIOUG02527-D08	AAA4183	Aphidinae	Aphis	Aphis spiraecola
BIOUG15390-B02	AAA4183	Aphidinae	Aphis	Aphis spiraecola
BIOUG02527-A03	AAA4183	Aphidinae	Aphis	Aphis spiraecola
BIOUG02439-C06	AAA4183	Aphidinae	Aphis	Aphis spiraecola
BIOUG02527-E02	AAA4183	Aphidinae	Aphis	Aphis spiraecola
BIOUG15298-D04	AAA4183	Aphidinae	Aphis	Aphis spiraecola
BIOUG02527-E09	AAA4183	Aphidinae	Aphis	Aphis spiraecola
NIBGE APH-00642	AAA4183	Aphidinae	Aphis	Aphis spiraecola
BIOUG02439-F06	AAA4183	Aphidinae	Aphis	Aphis spiraecola
BIOUG02439-D03	AAA4183	Aphidinae	Aphis	Aphis spiraecola
BIOUG02533-F01	AAA4183	Aphidinae	Aphis	Aphis spiraecola
BIOUG15298-H03	AAA4183	Aphidinae	Aphis	Aphis spiraecola
BIOUG02439-G08	AAA4183	Aphidinae	Aphis	Aphis spiraecola
BIOUG02439-H02	AAA4183	Aphidinae	Aphis	Aphis spiraecola
BIOUG02439-G09	AAA4183	Aphidinae	Aphis	Aphis spiraecola
BIOUG02439-F05	AAA4183	Aphidinae	Aphis	Aphis spiraecola
NIBGE APH-00243	AAB2572	Aphidinae	Aulacorthum	Aulacorthum solani
NIBGE APH-00209	AAB2572	Aphidinae	Aulacorthum	Aulacorthum solani
NIBGE APH-00739	AAI7650	Eriosomatinae	Baizongia	Baizongia pistaciae
BIOUG02579-A10	AAI7650	Eriosomatinae	Baizongia	Baizongia pistaciae
BIOUG02533-B01	AAI7650	Eriosomatinae	Baizongia	Baizongia pistaciae
NIBGE APH-00301	AAC1165	Aphidinae	Brachycaudus	Brachycaudus cardui
NIBGE APH-00300	AAC1165	Aphidinae	Brachycaudus	Brachycaudus cardui
NIBGE APH-00735	AAC1165	Aphidinae	Brachycaudus	Brachycaudus cardui
NIBGE APH-00302	AAC1165	Aphidinae	Brachycaudus	Brachycaudus cardui
NIBGE APH-00563	AAB9726	Aphidinae	Brachycaudus	Brachycaudus helichrysi
NIBGE APH-00215	AAB9726	Aphidinae	Brachycaudus	Brachycaudus helichrysi
NIBGE APH-00522	AAB9726	Aphidinae	Brachycaudus	Brachycaudus helichrysi
NIBGE APH-00153	AAN4898	Aphidinae	Brachyunguis	Brachyunguis harmalae
NIBGE APH-00311	AAN4898	Aphidinae	Brachyunguis	Brachyunguis harmalae
NIBGE APH-00152	AAN4898	Aphidinae	Brachyunguis	Brachyunguis harmalae
NIBGE APH-00261	AAN4898	Aphidinae	Brachyunguis	Brachyunguis harmalae
NIBGE APH-00260	AAN4898	Aphidinae	Brachyunguis	Brachyunguis harmalae
NIBGE APH-00111	AAD0145	Aphidinae	Brevicoryne	Brevicoryne brassicae
NIBGE APH-00172	AAD0145	Aphidinae	Brevicoryne	Brevicoryne brassicae
NIBGE APH-00110	AAD0145	Aphidinae	Brevicoryne	Brevicoryne brassicae
NIBGE APH-00349	AAD0145	Aphidinae	Brevicoryne	Brevicoryne brassicae
NIBGE APH-00118	AAD0145	Aphidinae	Brevicoryne	Brevicoryne brassicae
NIBGE APH-00170	AAD0145	Aphidinae	Brevicoryne	Brevicoryne brassicae
NIBGE APH-00109	AAD0145	Aphidinae	Brevicoryne	Brevicoryne brassicae
NIBGE APH-00356	AAD0145	Aphidinae	Brevicoryne	Brevicoryne brassicae
NIBGE APH-00169	AAD0145	Aphidinae	Brevicoryne	Brevicoryne brassicae
NIBGE APH-00136	AAD0145	Aphidinae	Brevicoryne	Brevicoryne brassicae
NIBGE APH-00173	AAD0145	Aphidinae	Brevicoryne	Brevicoryne brassicae
NIBGE APH-00108	AAD0145	Aphidinae	Brevicoryne	Brevicoryne brassicae
NIBGE APH-00636	AAG6658	Calaphidinae	Chromaphis	Chromaphis juglandicola
NIBGE APH-00640	AAG6658	Calaphidinae	Chromaphis	Chromaphis juglandicola
NIBGE APH-00639	AAG6658	Calaphidinae	Chromaphis	Chromaphis juglandicola
NIBGE APH-00637	AAG6658	Calaphidinae	Chromaphis	Chromaphis juglandicola
NIBGE APH-00638	AAG6658	Calaphidinae	Chromaphis	Chromaphis juglandicola
NIBGE APH-00641	AAG6658	Calaphidinae	Chromaphis	Chromaphis juglandicola
BIOUG02582-A08	AAO7083	Lachninae	Cinara	Cinara tujafilina
NIBGE APH-00513	AAK5331	Aphidinae	Hyadaphis	Hyadaphis coriandri
NIBGE APH-00515	AAK5331	Aphidinae	Hyadaphis	Hyadaphis coriandri
NIBGE APH-00240	AAK5331	Aphidinae	Hyadaphis	Hyadaphis coriandri
NIBGE APH-00241	AAK5331	Aphidinae	Hyadaphis	Hyadaphis coriandri
NIBGE APH-00514	AAK5331	Aphidinae	Hyadaphis	Hyadaphis coriandri
BIOUG15390-F01	ACD8115	Aphidinae	Hyalopterus	Hyalopterus pruni
NIBGE APH-00732	AAB8566	Aphidinae	Hyperomyzus	Hyperomyzus lactucae
BIOUG02527-C06	AAB8566	Aphidinae	Hyperomyzus	Hyperomyzus lactucae
BIOUG02439-D11	AAB8566	Aphidinae	Hyperomyzus	Hyperomyzus lactucae
BIOUG02533-B03	AAB8566	Aphidinae	Hyperomyzus	Hyperomyzus lactucae
NIBGE APH-00286	AAE2497	Aphidinae	Hysteroneura	Hysteroneura setariae
NIBGE APH-00257	AAE2497	Aphidinae	Hysteroneura	Hysteroneura setariae
NIBGE APH-00651	AAE2497	Aphidinae	Hysteroneura	Hysteroneura setariae
NIBGE APH-00288	AAE2497	Aphidinae	Hysteroneura	Hysteroneura setariae
NIBGE APH-00338	AAE2497	Aphidinae	Hysteroneura	Hysteroneura setariae
NIBGE APH-00532	AAE2497	Aphidinae	Hysteroneura	Hysteroneura setariae
NIBGE APH-00290	AAE2497	Aphidinae	Hysteroneura	Hysteroneura setariae
NIBGE APH-00615	AAE2497	Aphidinae	Hysteroneura	Hysteroneura setariae
NIBGE APH-00647	AAE2497	Aphidinae	Hysteroneura	Hysteroneura setariae
NIBGE APH-00361	AAE2497	Aphidinae	Hysteroneura	Hysteroneura setariae
NIBGE APH-00533	AAE2497	Aphidinae	Hysteroneura	Hysteroneura setariae
NIBGE APH-00614	AAE2497	Aphidinae	Hysteroneura	Hysteroneura setariae
NIBGE APH-00534	AAE2497	Aphidinae	Hysteroneura	Hysteroneura setariae
NIBGE APH-00254	AAE2497	Aphidinae	Hysteroneura	Hysteroneura setariae
NIBGE APH-00229	AAE2497	Aphidinae	Hysteroneura	Hysteroneura setariae
NIBGE APH-00253	AAE2497	Aphidinae	Hysteroneura	Hysteroneura setariae
NIBGE APH-00607	AAE2497	Aphidinae	Hysteroneura	Hysteroneura setariae
NIBGE APH-00105	AAE2497	Aphidinae	Hysteroneura	Hysteroneura setariae
NIBGE APH-00256	AAE2497	Aphidinae	Hysteroneura	Hysteroneura setariae
NIBGE APH-00369	AAE2497	Aphidinae	Hysteroneura	Hysteroneura setariae
NIBGE APH-00535	AAE2497	Aphidinae	Hysteroneura	Hysteroneura setariae
NIBGE APH-00613	AAE2497	Aphidinae	Hysteroneura	Hysteroneura setariae
NIBGE APH-00033	AAE2497	Aphidinae	Hysteroneura	Hysteroneura setariae
NIBGE APH-00599	AAE2497	Aphidinae	Hysteroneura	Hysteroneura setariae
BIOUG15298-C10	AAE2497	Aphidinae	Hysteroneura	Hysteroneura setariae
BIOUG15397-D05	AAE2497	Aphidinae	Hysteroneura	Hysteroneura setariae
BIOUG15298-C05	AAE2497	Aphidinae	Hysteroneura	Hysteroneura setariae
BIOUG15397-D06	AAE2497	Aphidinae	Hysteroneura	Hysteroneura setariae
BIOUG15298-D03	AAE2497	Aphidinae	Hysteroneura	Hysteroneura setariae
NIBGE APH-00295	AAD9153	Aphidinae	Lipaphis	Lipaphis pseudobrassicae
NIBGE APH-00231	AAD9153	Aphidinae	Lipaphis	Lipaphis pseudobrassicae
NIBGE APH-00073	AAD9153	Aphidinae	Lipaphis	Lipaphis pseudobrassicae
NIBGE APH-00175	AAD9153	Aphidinae	Lipaphis	Lipaphis pseudobrassicae
NIBGE APH-00192	AAD9153	Aphidinae	Lipaphis	Lipaphis pseudobrassicae
NIBGE APH-00098	AAD9153	Aphidinae	Lipaphis	Lipaphis pseudobrassicae
NIBGE APH-00408	AAD9153	Aphidinae	Lipaphis	Lipaphis pseudobrassicae
NIBGE APH-00325	AAD9153	Aphidinae	Lipaphis	Lipaphis pseudobrassicae
NIBGE APH-00117	AAD9153	Aphidinae	Lipaphis	Lipaphis pseudobrassicae
NIBGE APH-00171	AAD9153	Aphidinae	Lipaphis	Lipaphis pseudobrassicae
NIBGE APH-00377	AAD9153	Aphidinae	Lipaphis	Lipaphis pseudobrassicae
NIBGE APH-00072	AAD9153	Aphidinae	Lipaphis	Lipaphis pseudobrassicae
NIBGE APH-00070	AAD9153	Aphidinae	Lipaphis	Lipaphis pseudobrassicae
NIBGE APH-00498	AAD9153	Aphidinae	Lipaphis	Lipaphis pseudobrassicae
NIBGE APH-00203	AAN2425	Aphidinae	Macrosiphoniella	Macrosiphoniella sanborni
NIBGE APH-00630	AAN2425	Aphidinae	Macrosiphoniella	Macrosiphoniella sanborni
NIBGE APH-00525	AAA6213	Aphidinae	Macrosiphum	Macrosiphum euphorbiae
NIBGE APH-00559	AAA6213	Aphidinae	Macrosiphum	Macrosiphum euphorbiae
NIBGE APH-00560	AAA6213	Aphidinae	Macrosiphum	Macrosiphum euphorbiae
NIBGE APH-00554	AAA6213	Aphidinae	Macrosiphum	Macrosiphum euphorbiae
NIBGE APH-00558	AAA6213	Aphidinae	Macrosiphum	Macrosiphum euphorbiae
NIBGE APH-00561	AAA6213	Aphidinae	Macrosiphum	Macrosiphum euphorbiae
NIBGE APH-00562	AAA6213	Aphidinae	Macrosiphum	Macrosiphum euphorbiae
NIBGE APH-00524	AAA6213	Aphidinae	Macrosiphum	Macrosiphum euphorbiae
NIBGE APH-00208	AAA6213	Aphidinae	Macrosiphum	Macrosiphum euphorbiae
NIBGE APH-00556	AAA6213	Aphidinae	Macrosiphum	Macrosiphum euphorbiae
NIBGE APH-00555	AAA6213	Aphidinae	Macrosiphum	Macrosiphum euphorbiae
NIBGE APH-00516	AAB4239	Aphidinae	Macrosiphum	Macrosiphum rosae
NIBGE APH-00032	AAY6004	Aphidinae	Melanaphis	Melanaphis donacis
NIBGE APH-00691	AAY6004	Aphidinae	Melanaphis	Melanaphis donacis
NIBGE APH-00628	AAK7235	Aphidinae	Melanaphis	Melanaphis sacchari
NIBGE APH-00540	AAK7235	Aphidinae	Melanaphis	Melanaphis sacchari
NIBGE APH-00303	AAA7683	Aphidinae	Myzus	Myzus persicae
NIBGE APH-00566	AAA7683	Aphidinae	Myzus	Myzus persicae
NIBGE APH-00107	AAA7683	Aphidinae	Myzus	Myzus persicae
NIBGE APH-00363	AAA7683	Aphidinae	Myzus	Myzus persicae
NIBGE APH-00221	AAA7683	Aphidinae	Myzus	Myzus persicae
NIBGE APH-00025	AAA7683	Aphidinae	Myzus	Myzus persicae
NIBGE APH-00222	AAA7683	Aphidinae	Myzus	Myzus persicae
NIBGE APH-00430	AAA7683	Aphidinae	Myzus	Myzus persicae
NIBGE APH-00178	AAA7683	Aphidinae	Myzus	Myzus persicae
NIBGE APH-00496	AAA7683	Aphidinae	Myzus	Myzus persicae
NIBGE APH-00095	AAA7683	Aphidinae	Myzus	Myzus persicae
NIBGE APH-00654	AAA7683	Aphidinae	Myzus	Myzus persicae
NIBGE APH-00023	AAA7683	Aphidinae	Myzus	Myzus persicae
NIBGE APH-00467	AAA7683	Aphidinae	Myzus	Myzus persicae
NIBGE APH-00500	AAA7683	Aphidinae	Myzus	Myzus persicae
NIBGE APH-00087	AAA7683	Aphidinae	Myzus	Myzus persicae
NIBGE APH-00045	AAA7683	Aphidinae	Myzus	Myzus persicae
NIBGE APH-00531	AAA7683	Aphidinae	Myzus	Myzus persicae
NIBGE APH-00090	AAA7683	Aphidinae	Myzus	Myzus persicae
NIBGE APH-00385	AAA7683	Aphidinae	Myzus	Myzus persicae
NIBGE APH-00552	AAA7683	Aphidinae	Myzus	Myzus persicae
NIBGE APH-00076	AAA7683	Aphidinae	Myzus	Myzus persicae
NIBGE APH-00138	AAA7683	Aphidinae	Myzus	Myzus persicae
NIBGE APH-00263	AAA7683	Aphidinae	Myzus	Myzus persicae
NIBGE APH-00168	AAA7683	Aphidinae	Myzus	Myzus persicae
NIBGE APH-00183	AAA7683	Aphidinae	Myzus	Myzus persicae
NIBGE APH-00433	AAA7683	Aphidinae	Myzus	Myzus persicae
NIBGE APH-00046	AAA7683	Aphidinae	Myzus	Myzus persicae
NIBGE APH-00445	AAA7683	Aphidinae	Myzus	Myzus persicae
NIBGE APH-00223	AAA7683	Aphidinae	Myzus	Myzus persicae
NIBGE APH-00174	AAA7683	Aphidinae	Myzus	Myzus persicae
NIBGE APH-00220	AAA7683	Aphidinae	Myzus	Myzus persicae
NIBGE APH-00093	AAA7683	Aphidinae	Myzus	Myzus persicae
NIBGE APH-00360	AAA7683	Aphidinae	Myzus	Myzus persicae
NIBGE APH-00394	AAA7683	Aphidinae	Myzus	Myzus persicae
NIBGE APH-00740	AAA7683	Aphidinae	Myzus	Myzus persicae
NIBGE APH-00409	AAA7683	Aphidinae	Myzus	Myzus persicae
NIBGE APH-00151	AAA7683	Aphidinae	Myzus	Myzus persicae
NIBGE APH-00683	AAA7683	Aphidinae	Myzus	Myzus persicae
NIBGE APH-00429	AAA7683	Aphidinae	Myzus	Myzus persicae
NIBGE APH-00378	AAA7683	Aphidinae	Myzus	Myzus persicae
NIBGE APH-00120	AAA7683	Aphidinae	Myzus	Myzus persicae
NIBGE APH-00230	AAA7683	Aphidinae	Myzus	Myzus persicae
NIBGE APH-00411	AAA7683	Aphidinae	Myzus	Myzus persicae
NIBGE APH-00460	AAA7683	Aphidinae	Myzus	Myzus persicae
NIBGE APH-00362	AAA7683	Aphidinae	Myzus	Myzus persicae
NIBGE APH-00497	AAA7683	Aphidinae	Myzus	Myzus persicae
NIBGE APH-00744	AAA7683	Aphidinae	Myzus	Myzus persicae
NIBGE APH-00226	AAA7683	Aphidinae	Myzus	Myzus persicae
NIBGE APH-00247	AAA7683	Aphidinae	Myzus	Myzus persicae
NIBGE APH-00184	AAA7683	Aphidinae	Myzus	Myzus persicae
NIBGE APH-00530	AAA7683	Aphidinae	Myzus	Myzus persicae
NIBGE APH-00067	AAA7683	Aphidinae	Myzus	Myzus persicae
NIBGE APH-00422	AAA7683	Aphidinae	Myzus	Myzus persicae
NIBGE APH-00661	AAA7683	Aphidinae	Myzus	Myzus persicae
NIBGE APH-00438	AAA7683	Aphidinae	Myzus	Myzus persicae
NIBGE APH-00031	AAA7683	Aphidinae	Myzus	Myzus persicae
NIBGE APH-00458	AAA7683	Aphidinae	Myzus	Myzus persicae
NIBGE APH-00397	AAA7683	Aphidinae	Myzus	Myzus persicae
NIBGE APH-00437	AAA7683	Aphidinae	Myzus	Myzus persicae
NIBGE APH-00081	AAA7683	Aphidinae	Myzus	Myzus persicae
NIBGE APH-00123	AAA7683	Aphidinae	Myzus	Myzus persicae
NIBGE APH-00407	AAA7683	Aphidinae	Myzus	Myzus persicae
NIBGE APH-00185	AAA7683	Aphidinae	Myzus	Myzus persicae
NIBGE APH-00294	AAA7683	Aphidinae	Myzus	Myzus persicae
NIBGE APH-00024	AAA7683	Aphidinae	Myzus	Myzus persicae
NIBGE APH-00315	AAA7683	Aphidinae	Myzus	Myzus persicae
NIBGE APH-00074	AAA7683	Aphidinae	Myzus	Myzus persicae
NIBGE APH-00450	AAA7683	Aphidinae	Myzus	Myzus persicae
NIBGE APH-00284	AAA7683	Aphidinae	Myzus	Myzus persicae
NIBGE APH-00269	AAA7683	Aphidinae	Myzus	Myzus persicae
NIBGE APH-00165	AAA7683	Aphidinae	Myzus	Myzus persicae
NIBGE APH-00266	AAA7683	Aphidinae	Myzus	Myzus persicae
NIBGE APH-00292	AAA7683	Aphidinae	Myzus	Myzus persicae
NIBGE APH-00299	AAA7683	Aphidinae	Myzus	Myzus persicae
NIBGE APH-00676	AAA7683	Aphidinae	Myzus	Myzus persicae
NIBGE APH-00476	AAA7683	Aphidinae	Myzus	Myzus persicae
NIBGE APH-00099	AAA7683	Aphidinae	Myzus	Myzus persicae
NIBGE APH-00466	AAA7683	Aphidinae	Myzus	Myzus persicae
NIBGE APH-00187	AAA7683	Aphidinae	Myzus	Myzus persicae
NIBGE APH-00063	AAA7683	Aphidinae	Myzus	Myzus persicae
NIBGE APH-00675	AAA7683	Aphidinae	Myzus	Myzus persicae
NIBGE APH-00413	AAA7683	Aphidinae	Myzus	Myzus persicae
NIBGE APH-00124	AAA7683	Aphidinae	Myzus	Myzus persicae
NIBGE APH-00410	AAA7683	Aphidinae	Myzus	Myzus persicae
NIBGE APH-00071	AAA7683	Aphidinae	Myzus	Myzus persicae
NIBGE APH-00593	AAA7683	Aphidinae	Myzus	Myzus persicae
NIBGE APH-00511	AAA7683	Aphidinae	Myzus	Myzus persicae
NIBGE APH-00393	AAA7683	Aphidinae	Myzus	Myzus persicae
NIBGE APH-00047	AAA7683	Aphidinae	Myzus	Myzus persicae
NIBGE APH-00456	AAA7683	Aphidinae	Myzus	Myzus persicae
NIBGE APH-00213	AAA7683	Aphidinae	Myzus	Myzus persicae
NIBGE APH-00346	AAA7683	Aphidinae	Myzus	Myzus persicae
NIBGE APH-00324	AAA7683	Aphidinae	Myzus	Myzus persicae
NIBGE APH-00180	AAA7683	Aphidinae	Myzus	Myzus persicae
NIBGE APH-00420	AAA7683	Aphidinae	Myzus	Myzus persicae
NIBGE APH-00053	AAA7683	Aphidinae	Myzus	Myzus persicae
NIBGE APH-00495	AAA7683	Aphidinae	Myzus	Myzus persicae
NIBGE APH-00204	AAA7683	Aphidinae	Myzus	Myzus persicae
NIBGE APH-00069	AAA7683	Aphidinae	Myzus	Myzus persicae
NIBGE APH-00077	AAA7683	Aphidinae	Myzus	Myzus persicae
NIBGE APH-00306	AAA7683	Aphidinae	Myzus	Myzus persicae
NIBGE APH-00182	AAA7683	Aphidinae	Myzus	Myzus persicae
NIBGE APH-00382	AAA7683	Aphidinae	Myzus	Myzus persicae
NIBGE APH-00085	AAA7683	Aphidinae	Myzus	Myzus persicae
NIBGE APH-00357	AAA7683	Aphidinae	Myzus	Myzus persicae
NIBGE APH-00403	AAA7683	Aphidinae	Myzus	Myzus persicae
NIBGE APH-00309	AAA7683	Aphidinae	Myzus	Myzus persicae
NIBGE APH-00653	AAA7683	Aphidinae	Myzus	Myzus persicae
NIBGE APH-00493	AAA7683	Aphidinae	Myzus	Myzus persicae
NIBGE APH-00482	AAA7683	Aphidinae	Myzus	Myzus persicae
NIBGE APH-00501	AAA7683	Aphidinae	Myzus	Myzus persicae
NIBGE APH-00449	AAA7683	Aphidinae	Myzus	Myzus persicae
NIBGE APH-00086	AAA7683	Aphidinae	Myzus	Myzus persicae
NIBGE APH-00304	AAA7683	Aphidinae	Myzus	Myzus persicae
NIBGE APH-00022	AAA7683	Aphidinae	Myzus	Myzus persicae
NIBGE APH-00088	AAA7683	Aphidinae	Myzus	Myzus persicae
NIBGE APH-00351	AAA7683	Aphidinae	Myzus	Myzus persicae
NIBGE APH-00457	AAA7683	Aphidinae	Myzus	Myzus persicae
NIBGE APH-00390	AAA7683	Aphidinae	Myzus	Myzus persicae
NIBGE APH-00224	AAA7683	Aphidinae	Myzus	Myzus persicae
NIBGE APH-00125	AAA7683	Aphidinae	Myzus	Myzus persicae
NIBGE APH-00264	AAA7683	Aphidinae	Myzus	Myzus persicae
NIBGE APH-00538	AAA7683	Aphidinae	Myzus	Myzus persicae
NIBGE APH-00494	AAA7683	Aphidinae	Myzus	Myzus persicae
NIBGE APH-00553	AAA7683	Aphidinae	Myzus	Myzus persicae
NIBGE APH-00681	AAA7683	Aphidinae	Myzus	Myzus persicae
NIBGE APH-00092	AAA7683	Aphidinae	Myzus	Myzus persicae
NIBGE APH-00075	AAA7683	Aphidinae	Myzus	Myzus persicae
NIBGE APH-00682	AAA7683	Aphidinae	Myzus	Myzus persicae
NIBGE APH-00401	AAA7683	Aphidinae	Myzus	Myzus persicae
NIBGE APH-00663	AAA7683	Aphidinae	Myzus	Myzus persicae
NIBGE APH-00218	AAA7683	Aphidinae	Myzus	Myzus persicae
NIBGE APH-00539	AAA7683	Aphidinae	Myzus	Myzus persicae
NIBGE APH-00748	AAA7683	Aphidinae	Myzus	Myzus persicae
NIBGE APH-00176	AAA7683	Aphidinae	Myzus	Myzus persicae
NIBGE APH-00080	AAA7683	Aphidinae	Myzus	Myzus persicae
NIBGE APH-00745	AAA7683	Aphidinae	Myzus	Myzus persicae
NIBGE APH-00431	AAA7683	Aphidinae	Myzus	Myzus persicae
NIBGE APH-00312	AAA7683	Aphidinae	Myzus	Myzus persicae
NIBGE APH-00164	AAA7683	Aphidinae	Myzus	Myzus persicae
NIBGE APH-00455	AAA7683	Aphidinae	Myzus	Myzus persicae
NIBGE APH-00028	AAA7683	Aphidinae	Myzus	Myzus persicae
NIBGE APH-00541	AAA7683	Aphidinae	Myzus	Myzus persicae
NIBGE APH-00348	AAA7683	Aphidinae	Myzus	Myzus persicae
NIBGE APH-00044	AAA7683	Aphidinae	Myzus	Myzus persicae
NIBGE APH-00416	AAA7683	Aphidinae	Myzus	Myzus persicae
NIBGE APH-00225	AAA7683	Aphidinae	Myzus	Myzus persicae
NIBGE APH-00392	AAA7683	Aphidinae	Myzus	Myzus persicae
NIBGE APH-00565	AAA7683	Aphidinae	Myzus	Myzus persicae
NIBGE APH-00465	AAA7683	Aphidinae	Myzus	Myzus persicae
NIBGE APH-00027	AAA7683	Aphidinae	Myzus	Myzus persicae
NIBGE APH-00432	AAA7683	Aphidinae	Myzus	Myzus persicae
NIBGE APH-00078	AAA7683	Aphidinae	Myzus	Myzus persicae
NIBGE APH-00211	AAA7683	Aphidinae	Myzus	Myzus persicae
NIBGE APH-00512	AAA7683	Aphidinae	Myzus	Myzus persicae
NIBGE APH-00305	AAA7683	Aphidinae	Myzus	Myzus persicae
NIBGE APH-00089	AAA7683	Aphidinae	Myzus	Myzus persicae
NIBGE APH-00068	AAA7683	Aphidinae	Myzus	Myzus persicae
NIBGE APH-00364	AAA7683	Aphidinae	Myzus	Myzus persicae
NIBGE APH-00021	AAA7683	Aphidinae	Myzus	Myzus persicae
NIBGE APH-00417	AAA7683	Aphidinae	Myzus	Myzus persicae
NIBGE APH-00598	AAA7683	Aphidinae	Myzus	Myzus persicae
NIBGE APH-00177	AAA7683	Aphidinae	Myzus	Myzus persicae
NIBGE APH-00049	AAA7683	Aphidinae	Myzus	Myzus persicae
NIBGE APH-00297	AAA7683	Aphidinae	Myzus	Myzus persicae
NIBGE APH-00329	AAA7683	Aphidinae	Myzus	Myzus persicae
NIBGE APH-00219	AAA7683	Aphidinae	Myzus	Myzus persicae
NIBGE APH-00227	AAA7683	Aphidinae	Myzus	Myzus persicae
BIOUG02579-A01	AAA7683	Aphidinae	Myzus	Myzus persicae
NIBGE APH-00548	AAD0902	Aphidinae	Nearctaphis	Nearctaphis bakeri
NIBGE APH-00549	AAD0902	Aphidinae	Nearctaphis	Nearctaphis bakeri
BIOUG02439-B06	AAH2863	Chaitophorinae	Periphyllus	Periphyllus lyropictus
BIOUG02439-G07	AAB6874	Aphidinae	Rhodobium	Rhodobium porosum
BIOUG02527-D06	AAB6874	Aphidinae	Rhodobium	Rhodobium porosum
CCDB-23161-H10	AAB6874	Aphidinae	Rhodobium	Rhodobium porosum
BIOUG02439-D12	AAB6874	Aphidinae	Rhodobium	Rhodobium porosum
NIBGE APH-00668	AAD4538	Aphidinae	Rhopalosiphum	Rhopalosiphum maidis
NIBGE APH-00609	AAD4538	Aphidinae	Rhopalosiphum	Rhopalosiphum maidis
NIBGE APH-00381	AAD4538	Aphidinae	Rhopalosiphum	Rhopalosiphum maidis
NIBGE APH-00627	AAD4538	Aphidinae	Rhopalosiphum	Rhopalosiphum maidis
NIBGE APH-00605	AAD4538	Aphidinae	Rhopalosiphum	Rhopalosiphum maidis
NIBGE APH-00670	AAD4538	Aphidinae	Rhopalosiphum	Rhopalosiphum maidis
NIBGE APH-00606	AAD4538	Aphidinae	Rhopalosiphum	Rhopalosiphum maidis
NIBGE APH-00672	AAD4538	Aphidinae	Rhopalosiphum	Rhopalosiphum maidis
NIBGE APH-00272	AAD4538	Aphidinae	Rhopalosiphum	Rhopalosiphum maidis
NIBGE APH-00667	AAD4538	Aphidinae	Rhopalosiphum	Rhopalosiphum maidis
NIBGE APH-00326	AAD4538	Aphidinae	Rhopalosiphum	Rhopalosiphum maidis
NIBGE APH-00400	AAD4538	Aphidinae	Rhopalosiphum	Rhopalosiphum maidis
NIBGE APH-00405	AAD4538	Aphidinae	Rhopalosiphum	Rhopalosiphum maidis
NIBGE APH-00271	AAD4538	Aphidinae	Rhopalosiphum	Rhopalosiphum maidis
NIBGE APH-00141	AAD4538	Aphidinae	Rhopalosiphum	Rhopalosiphum maidis
NIBGE APH-00375	AAD4538	Aphidinae	Rhopalosiphum	Rhopalosiphum maidis
NIBGE APH-00064	AAD4538	Aphidinae	Rhopalosiphum	Rhopalosiphum maidis
NIBGE APH-00144	AAA9899	Aphidinae	Rhopalosiphum	Rhopalosiphum padi
NIBGE APH-00335	AAA9899	Aphidinae	Rhopalosiphum	Rhopalosiphum padi
NIBGE APH-00510	AAA9899	Aphidinae	Rhopalosiphum	Rhopalosiphum padi
NIBGE APH-00502	AAA9899	Aphidinae	Rhopalosiphum	Rhopalosiphum padi
NIBGE APH-00520	AAA9899	Aphidinae	Rhopalosiphum	Rhopalosiphum padi
NIBGE APH-00469	AAA9899	Aphidinae	Rhopalosiphum	Rhopalosiphum padi
NIBGE APH-00742	AAA9899	Aphidinae	Rhopalosiphum	Rhopalosiphum padi
NIBGE APH-00079	AAA9899	Aphidinae	Rhopalosiphum	Rhopalosiphum padi
NIBGE APH-00163	AAA9899	Aphidinae	Rhopalosiphum	Rhopalosiphum padi
NIBGE APH-00374	AAA9899	Aphidinae	Rhopalosiphum	Rhopalosiphum padi
NIBGE APH-00277	AAA9899	Aphidinae	Rhopalosiphum	Rhopalosiphum padi
NIBGE APH-00395	AAA9899	Aphidinae	Rhopalosiphum	Rhopalosiphum padi
NIBGE APH-00660	AAA9899	Aphidinae	Rhopalosiphum	Rhopalosiphum padi
NIBGE APH-00129	AAA9899	Aphidinae	Rhopalosiphum	Rhopalosiphum padi
NIBGE APH-00274	AAA9899	Aphidinae	Rhopalosiphum	Rhopalosiphum padi
NIBGE APH-00334	AAA9899	Aphidinae	Rhopalosiphum	Rhopalosiphum padi
NIBGE APH-00418	AAA9899	Aphidinae	Rhopalosiphum	Rhopalosiphum padi
NIBGE APH-00278	AAA9899	Aphidinae	Rhopalosiphum	Rhopalosiphum padi
NIBGE APH-00490	AAA9899	Aphidinae	Rhopalosiphum	Rhopalosiphum padi
NIBGE APH-00478	AAA9899	Aphidinae	Rhopalosiphum	Rhopalosiphum padi
NIBGE APH-00471	AAA9899	Aphidinae	Rhopalosiphum	Rhopalosiphum padi
NIBGE APH-00029	AAA9899	Aphidinae	Rhopalosiphum	Rhopalosiphum padi
NIBGE APH-00425	AAA9899	Aphidinae	Rhopalosiphum	Rhopalosiphum padi
NIBGE APH-00443	AAA9899	Aphidinae	Rhopalosiphum	Rhopalosiphum padi
NIBGE APH-00328	AAA9899	Aphidinae	Rhopalosiphum	Rhopalosiphum padi
NIBGE APH-00463	AAA9899	Aphidinae	Rhopalosiphum	Rhopalosiphum padi
NIBGE APH-00147	AAA9899	Aphidinae	Rhopalosiphum	Rhopalosiphum padi
NIBGE APH-00238	AAA9899	Aphidinae	Rhopalosiphum	Rhopalosiphum padi
BIOUG02439-D01	AAA9899	Aphidinae	Rhopalosiphum	Rhopalosiphum padi
BIOUG02527-C10	AAA9899	Aphidinae	Rhopalosiphum	Rhopalosiphum padi
CCDB-23161-H03	AAA9899	Aphidinae	Rhopalosiphum	Rhopalosiphum padi
CCDB-23161-H11	AAA9899	Aphidinae	Rhopalosiphum	Rhopalosiphum padi
BIOUG02527-E10	AAA9899	Aphidinae	Rhopalosiphum	Rhopalosiphum padi
BIOUG02527-B06	AAA9899	Aphidinae	Rhopalosiphum	Rhopalosiphum padi
BIOUG02439-G02	AAA9899	Aphidinae	Rhopalosiphum	Rhopalosiphum padi
BIOUG02527-B09	AAA9899	Aphidinae	Rhopalosiphum	Rhopalosiphum padi
BIOUG02439-H03	AAA9899	Aphidinae	Rhopalosiphum	Rhopalosiphum padi
BIOUG02579-C11	AAA9899	Aphidinae	Rhopalosiphum	Rhopalosiphum padi
BIOUG02527-F03	AAA9899	Aphidinae	Rhopalosiphum	Rhopalosiphum padi
BIOUG02579-A02	AAA9899	Aphidinae	Rhopalosiphum	Rhopalosiphum padi
BIOUG02439-H01	AAA9899	Aphidinae	Rhopalosiphum	Rhopalosiphum padi
NIBGE APH-00237	AAA9899	Aphidinae	Rhopalosiphum	Rhopalosiphum padi
BIOUG02527-E06	AAA9899	Aphidinae	Rhopalosiphum	Rhopalosiphum padi
BIOUG02439-E12	AAA9899	Aphidinae	Rhopalosiphum	Rhopalosiphum padi
BIOUG02527-A11	AAA9899	Aphidinae	Rhopalosiphum	Rhopalosiphum padi
BIOUG02439-G05	AAA9899	Aphidinae	Rhopalosiphum	Rhopalosiphum padi
NIBGE APH-00127	ACF2924	Aphidinae	Rhopalosiphum	Rhopalosiphum padi
NIBGE APH-00473	ACF2924	Aphidinae	Rhopalosiphum	Rhopalosiphum padi
NIBGE APH-00128	ACF2924	Aphidinae	Rhopalosiphum	Rhopalosiphum padi
NIBGE APH-00426	ACF2924	Aphidinae	Rhopalosiphum	Rhopalosiphum padi
NIBGE APH-00038	ACF2924	Aphidinae	Rhopalosiphum	Rhopalosiphum padi
NIBGE APH-00026	ACF2924	Aphidinae	Rhopalosiphum	Rhopalosiphum padi
NIBGE APH-00503	ACF2924	Aphidinae	Rhopalosiphum	Rhopalosiphum padi
NIBGE APH-00333	ACF2924	Aphidinae	Rhopalosiphum	Rhopalosiphum padi
NIBGE APH-00376	ACF2924	Aphidinae	Rhopalosiphum	Rhopalosiphum padi
CCDB-23161-H02	ACF2924	Aphidinae	Rhopalosiphum	Rhopalosiphum padi
BIOUG02527-B01	ACF2924	Aphidinae	Rhopalosiphum	Rhopalosiphum padi
BIOUG02527-D03	ACF2924	Aphidinae	Rhopalosiphum	Rhopalosiphum padi
BIOUG02439-E04	ACF2924	Aphidinae	Rhopalosiphum	Rhopalosiphum padi
NIBGE APH-00402	AAI0406	Aphidinae	Rhopalosiphum	Rhopalosiphum rufiabdominale
NIBGE APH-00379	AAI0406	Aphidinae	Rhopalosiphum	Rhopalosiphum rufiabdominale
NIBGE APH-00404	AAI0406	Aphidinae	Rhopalosiphum	Rhopalosiphum rufiabdominale
NIBGE APH-00239	AAI0406	Aphidinae	Rhopalosiphum	Rhopalosiphum rufiabdominale
NIBGE APH-00134	AAI0406	Aphidinae	Rhopalosiphum	Rhopalosiphum rufiabdominale
NIBGE APH-00135	AAI0406	Aphidinae	Rhopalosiphum	Rhopalosiphum rufiabdominale
BIOUG02439-C08	AAI0406	Aphidinae	Rhopalosiphum	Rhopalosiphum rufiabdominale
BIOUG15397-D09	AAX9332	Calaphidinae	Sarucallis	Sarucallis kahawaluokalani
BIOUG15397-D07	AAX9332	Calaphidinae	Sarucallis	Sarucallis kahawaluokalani
BIOUG15390-F06	AAX9332	Calaphidinae	Sarucallis	Sarucallis kahawaluokalani
BIOUG15390-A04	AAX9332	Calaphidinae	Sarucallis	Sarucallis kahawaluokalani
BIOUG15390-F04	AAX9332	Calaphidinae	Sarucallis	Sarucallis kahawaluokalani
BIOUG15397-D03	AAX9332	Calaphidinae	Sarucallis	Sarucallis kahawaluokalani
NIBGE APH-00634	ACO4203	Aphidinae	Schizaphis	Schizaphis rotundiventris
NIBGE APH-00694	ACO4203	Aphidinae	Schizaphis	Schizaphis rotundiventris
NIBGE APH-00678	ACO4203	Aphidinae	Schizaphis	Schizaphis rotundiventris
NIBGE APH-00635	ACO4203	Aphidinae	Schizaphis	Schizaphis rotundiventris
NIBGE APH-00234	AAB4894	Aphidinae	Sitobion	Sitobion avenae
NIBGE APH-00491	AAB4894	Aphidinae	Sitobion	Sitobion avenae
NIBGE APH-00646	AAB4894	Aphidinae	Sitobion	Sitobion avenae
NIBGE APH-00233	AAB4894	Aphidinae	Sitobion	Sitobion avenae
NIBGE APH-00645	AAB4894	Aphidinae	Sitobion	Sitobion avenae
NIBGE APH-00126	AAB4894	Aphidinae	Sitobion	Sitobion avenae
NIBGE APH-00427	AAB4894	Aphidinae	Sitobion	Sitobion avenae
NIBGE APH-00041	AAB4894	Aphidinae	Sitobion	Sitobion avenae
NIBGE APH-00519	AAB4894	Aphidinae	Sitobion	Sitobion avenae
NIBGE APH-00485	AAB4894	Aphidinae	Sitobion	Sitobion avenae
NIBGE APH-00526	AAB4894	Aphidinae	Sitobion	Sitobion avenae
NIBGE APH-00112	AAB4894	Aphidinae	Sitobion	Sitobion avenae
NIBGE APH-00489	AAB4894	Aphidinae	Sitobion	Sitobion avenae
NIBGE APH-00574	AAB4894	Aphidinae	Sitobion	Sitobion avenae
NIBGE APH-00461	AAB4894	Aphidinae	Sitobion	Sitobion avenae
NIBGE APH-00444	AAB4894	Aphidinae	Sitobion	Sitobion avenae
NIBGE APH-00475	AAB4894	Aphidinae	Sitobion	Sitobion avenae
NIBGE APH-00037	AAB4894	Aphidinae	Sitobion	Sitobion avenae
NIBGE APH-00528	AAB4894	Aphidinae	Sitobion	Sitobion avenae
NIBGE APH-00577	AAB4894	Aphidinae	Sitobion	Sitobion avenae
NIBGE APH-00468	AAB4894	Aphidinae	Sitobion	Sitobion avenae
NIBGE APH-00504	AAB4894	Aphidinae	Sitobion	Sitobion avenae
NIBGE APH-00030	AAB4894	Aphidinae	Sitobion	Sitobion avenae
NIBGE APH-00470	AAB4894	Aphidinae	Sitobion	Sitobion avenae
NIBGE APH-00428	AAB4894	Aphidinae	Sitobion	Sitobion avenae
NIBGE APH-00040	AAB4894	Aphidinae	Sitobion	Sitobion avenae
NIBGE APH-00255	AAB4894	Aphidinae	Sitobion	Sitobion avenae
NIBGE APH-00505	AAB4894	Aphidinae	Sitobion	Sitobion avenae
NIBGE APH-00442	AAB4894	Aphidinae	Sitobion	Sitobion avenae
NIBGE APH-00506	AAB4894	Aphidinae	Sitobion	Sitobion avenae
NIBGE APH-00486	AAB4894	Aphidinae	Sitobion	Sitobion avenae
NIBGE APH-00507	AAB4894	Aphidinae	Sitobion	Sitobion avenae
NIBGE APH-00648	AAB4894	Aphidinae	Sitobion	Sitobion avenae
NIBGE APH-00270	AAB4894	Aphidinae	Sitobion	Sitobion avenae
NIBGE APH-00523	AAB4894	Aphidinae	Sitobion	Sitobion avenae
NIBGE APH-00741	AAB4894	Aphidinae	Sitobion	Sitobion avenae
NIBGE APH-00232	AAB4894	Aphidinae	Sitobion	Sitobion avenae
NIBGE APH-00527	AAB4894	Aphidinae	Sitobion	Sitobion avenae
NIBGE APH-00236	AAB4894	Aphidinae	Sitobion	Sitobion avenae
NIBGE APH-00462	AAB4894	Aphidinae	Sitobion	Sitobion avenae
BIOUG15298-C07	AAB4894	Aphidinae	Sitobion	Sitobion avenae
BIOUG02527-E01	AAB4894	Aphidinae	Sitobion	Sitobion avenae
BIOUG02527-C03	AAB4894	Aphidinae	Sitobion	Sitobion avenae
BIOUG02527-E12	AAB4894	Aphidinae	Sitobion	Sitobion avenae
BIOUG02439-E05	AAB4894	Aphidinae	Sitobion	Sitobion avenae
BIOUG02527-E03	AAB4894	Aphidinae	Sitobion	Sitobion avenae
NIBGE APH-00484	AAB4894	Aphidinae	Sitobion	Sitobion avenae
NIBGE APH-00383	AAB4894	Aphidinae	Sitobion	Sitobion avenae
NIBGE APH-00332	AAB4894	Aphidinae	Sitobion	Sitobion avenae
BIOUG02527-B05	AAB4894	Aphidinae	Sitobion	Sitobion avenae
BIOUG02437-G01	AAB4894	Aphidinae	Sitobion	Sitobion avenae
NIBGE APH-00331		Aphidinae	Sitobion	Sitobion avenae
NIBGE APH-00235		Aphidinae	Sitobion	Sitobion avenae
BIOUG15298-E01		Aphidinae	Sitobion	Sitobion avenae
BIOUG15390-F07		Aphidinae	Sitobion	Sitobion avenae
BIOUG02527-A02		Aphidinae	Sitobion	Sitobion avenae
NIBGE APH-00685	AAG3896	Eriosomatinae	Tetraneura	Tetraneura nigriabdominalis
BIOUG15390-D03	AAG3896	Eriosomatinae	Tetraneura	Tetraneura nigriabdominalis
BIOUG15298-C11	AAG3896	Eriosomatinae	Tetraneura	Tetraneura nigriabdominalis
NIBGE APH-00096	AAA3759	Calaphidinae	Therioaphis	Therioaphis trifolii
NIBGE APH-00091	AAA3759	Calaphidinae	Therioaphis	Therioaphis trifolii
NIBGE APH-00509	AAA3759	Calaphidinae	Therioaphis	Therioaphis trifolii
BIOUG02579-A12	AAA3759	Calaphidinae	Therioaphis	Therioaphis trifolii
BIOUG02533-H01	AAA3759	Calaphidinae	Therioaphis	Therioaphis trifolii
NIBGE APH-00730	ACV1458	Aphidinae	Uroleucon	Uroleucon sonchi
NIBGE APH-00728	ACV1458	Aphidinae	Uroleucon	Uroleucon sonchi
NIBGE APH-00729	ACV1458	Aphidinae	Uroleucon	Uroleucon sonchi
NIBGE APH-00371	AAA3070	Aphidinae	Aphis
NIBGE APH-00193	AAA3070	Aphidinae	Aphis
BIOUG15397-D04	AAI4332	Aphidinae	Aphis
BIOUG15298-B12	AAI4332	Aphidinae	Aphis
BIOUG15397-D12	AAI4332	Aphidinae	Aphis
NIBGE APH-00569	AAM0964	Aphidinae	Macrosiphoniella
NIBGE APH-00399	AAP9276	Aphidinae	Schizaphis
NIBGE APH-00161	AAP9276	Aphidinae	Schizaphis
NIBGE APH-00406	AAP9276	Aphidinae	Schizaphis
NIBGE APH-00083	AAP9276	Aphidinae	Schizaphis
NIBGE APH-00082	AAP9276	Aphidinae	Schizaphis
NIBGE APH-00268	AAP9276	Aphidinae	Schizaphis
NIBGE APH-00084	AAP9276	Aphidinae	Schizaphis
NIBGE APH-00398	AAP9276	Aphidinae	Schizaphis
BIOUG02533-B11	ABY0239	Aphidinae	Aphis
BIOUG02533-E09	ABY0239	Aphidinae	Aphis
BIOUG02527-B08	ABY0239	Aphidinae	Aphis
BIOUG02579-B12	ABY0239	Aphidinae	Aphis
BIOUG02527-D05	ABY0239	Aphidinae	Aphis
BIOUG15390-G07	ABY0239	Aphidinae	Aphis
NIBGE APH-00344	ACI9922	Aphidinae	Capitophorus
NIBGE APH-00521	ACO5373	Aphidinae	Hyalopterus
BIOUG15298-E05	ACP3887	Eriosomatinae	Forda
BIOUG15390-F11	ACP3887	Eriosomatinae	Forda
BIOUG15298-E11	ACP3887	Eriosomatinae	Forda
BIOUG15298-E12	ACP3887	Eriosomatinae	Forda
NIBGE APH-00537	ACS1208	Aphidinae	Acyrthosiphon
NIBGE APH-00285	ACS1208	Aphidinae	Acyrthosiphon
NIBGE APH-00283	ACS1208	Aphidinae	Acyrthosiphon
NIBGE APH-00282	ACS1208	Aphidinae	Acyrthosiphon
NIBGE APH-00242	ACS2175	Aphidinae
NIBGE APH-00542	ACT3010	Aphidinae
NIBGE APH-00543	ACT3010	Aphidinae
NIBGE APH-00625	ACV6041	Aphidinae	Aphis
NIBGE APH-00273		Aphidinae	Aphis
